# Supplementary material for: Shape-Memory and Anisotropic Carbon Aerogel from Biomass and Graphene Oxide
Source: Molecules. 2021 Sep 21;26(18):5715. doi: 10.3390/molecules26185715 (PMC8464720; doi:10.3390/molecules26185715)
Supplement: Supplementary file 1 [file molecules-26-05715-s001.zip]

Archive with 1 entries (1 files):
- molecules-1322224-supplementary.pdf
